# Supplementary material for: A Novel RP-UHPLC-MS/MS Approach for the Determination of Tryptophan Metabolites Derivatized with 2-Bromo-4′-Nitroacetophenone
Source: Biomedicines. 2024 May 2;12(5):1003. doi: 10.3390/biomedicines12051003 (PMC11117999; doi:10.3390/biomedicines12051003)
Supplement: Supplementary file 1 [file biomedicines-12-01003-s001.zip]

Archive with 1 entries (1 files):
- biomedicines-2981350-supplementary.pdf
